# Supplementary material for: Genome-Wide Identification, Expression, and Interaction Analysis of the Auxin Response Factor and AUX/IAA Gene Families in Vaccinium bracteatum
Source: Int J Mol Sci. 2024 Aug 1;25(15):8385. doi: 10.3390/ijms25158385 (PMC11312502; doi:10.3390/ijms25158385)
Supplement: Supplementary file 1 [file ijms-25-08385-s001.zip]

Archive with 4 entries (4 files):
- S1Characterization of the ARF and IAA gene family.pdf
- S2 corresponding KaKs values.pdf
- S3 Species id source.pdf
- S4 Cis-acting element schedule.pdf
